# Supplementary material for: Optogenetic Activation of a Lateral Hypothalamic-Ventral Tegmental Drive-Reward Pathway
Source: PLoS One. 2016 Jul 7;11(7):e0158885. doi: 10.1371/journal.pone.0158885 (PMC4936707; doi:10.1371/journal.pone.0158885)
Supplement: S1 File — (XLSX) [file pone.0158885.s001.xlsx]

## Sheet: Laser Induced Feeding
	LH13	mLH	VTA
Pulse Width	2.5	2.5	2.5	2.5		5	5	5	5		10	10	10	10
Frequency	10	20	40	80		10	20	40	80		10	20	40	80
1	60	30	16	15		60	4	8	2		60	14	9	60
2	60	60	4	15		60	16	4	4		60	55	11	60
3	60	35	7	3		60	45	9	3		60	18	13	60
4	60	32	20	5		50	30	13	30		60	60	23	60
5	60	25	6	8		60	13	20	45		60	60	53	60
6	60	55	18	2		45	14	22	35		60	58	60	22
7	60	45	15	7		60	48	50	60		60	56	25	60
8	60	60	16	54		60	60	60	60		30	60	41	15
9	60	30	9	40		60	60	28	10		60	60	45	18
10	60	35	7	27		60	60	35	60		60	45	60	60
AVG	60	40.7	11.8	17.6		57.5	35	24.9	30.9		57	48.6	34	47.5
Food Start		38.5	41.52	40.44		39.6	41.47	40.53	41.35		41.5	40.56	40.49	38.41
Food End		37.68	37.18	36.64		39.52	39.94	37.33	38.97		41.3	40.05	38.02	37.96
Consumed	0	0.82	4.34	3.8		0.08	1.53	3.2	2.38		0.2	0.51	2.47	0.45
	LH16	mLH	VTA
Pulse Width	2.5	2.5	2.5	2.5		5	5	5	5		10	10	10	10
Frequency	10	20	40	80		10	20	40	80		10	20	40	80
1	60	42	5	60		30	3	3	7		13	5	10	60
2	60	26	6	10		50	15	20	21		60	26	15	60
3	60	14	25	5		60	28	3	17		60	60	8	50
4	60	20	15	9		60	10	4	60		60	60	55	60
5	60	60	21	10		60	13	22	60		60	60	60	60
6	30	60	25	30		60	5	14	60		60	60	60	10
7	25	48	17	20		60	23	21	60		20	60	60	60
8	60	60	19	10		60	60	33	60		10	40	60	46
9	60	60	33	40		60	50	19	60		60	60	50	60
10	60	40	20	48		60	60	15	60		60	60	60	60
AAVG	53.5	43	18.6	24.2		56	26.7	15.4	46.5		46.3	49.1	43.8	52.6
Food Start	38.41	39.37	40.12	40.3		41.61	39.37	40.49	40.81		40.97	38.88	39.51	38.87
Food End	38.01	38.25	36.63	37.5		41.43	37.15	37.39	40.17		39.76	38.49	37.96	38.41
Consumed	0.4	1.12	3.49	2.8		0.18	2.22	3.1	0.64		1.21	0.39	1.55	0.46
	LH17	mLH	VTA
Pulse Width	2.5	2.5	2.5	2.5		5	5	5	5		10	10	10	10
Frequency	10	20	40	80		10	20	40	80		10	20	40	80
1	60	4	28	4		5	4	3	5		60	4	3	60
2	60	22	36	27		14	6	4	3		60	8	7	55
3	60	8	38	10		30	10	5	6		60	20	5	60
4	60	10	9	12		60	8	9	6		60	15	5	60
5	60	33	20	15		60	14	4	8		60	35	17	60
6	60	18	10	4		60	20	5	60		60	60	25	60
7	10	29	8	15		60	5	15	20		60	60	40	60
8	30	60	60	19		60	31	10	60		60	60	30	60
9	60	35	60	3		60	30	11	45		60	32	60	60
10	60	60	30	6		60	15	15	60		60	31	40	60
AVG	52	27.9	29.9	11.5		46.9	14.3	8.1	27.3		60	32.5	23.2	59.5
Food Start	40.42	41.66	39.82	41.02		38.97	38.52	40.42	39.52			41.38	38.69	38.32
Food End	39.64	38.8	36.65	35.86		37.6	34.4	35	36.84			38.61	34.58	38.19
Consumed	0.78	2.86	3.17	5.16		1.37	4.12	5.42	2.68		0	2.77	4.11	0.13
	LH18	mLH	VTA
Pulse Width	2.5	2.5	2.5	2.5		5	5	5	5		10	10	10	10
Frequency	10	20	40	80		10	20	40	80		10	20	40	80
1	60	43	4	16		35	37	7	3		60	41	5	60
2	60	60	16	7		60	20	17	6		50	14	18	60
3	60	60	18	19		60	11	16	60		45	60	45	60
4	20	60	12	24		41	19	13	30		18	60	40	60
5	60	60	19	12		15	22	25	60		60	60	60	25
6	60	60	60	25		60	39	45	30		58	40	50	4
7	8	60	32	25		54	32	60	38		60	60	60	35
8	58	60	50	22		60	55	40	55		60	15	60	60
9	60	60	60	41		60	60	35	60		60	50	60	60
10	60	60	60	45		60	60	18	60		60	60	60	60
AVG	50.6	58.3	33.1	23.6		50.5	35.5	27.6	40.2		53.1	46	45.8	48.4
Food Start	39.95	39.59	39.31	39.34		39.78	40.83	41.05	39.44		39.04	41.24	41.05	40.06
Food End	38.74	39.55	37.3	36.32		38.8	39.04	38.89	37.93		37.55	39.79	39.15	39.09
Consumed	1.21	0.04	2.01	3.02		0.98	1.79	2.16	1.51		1.49	1.45	1.9	0.97
	LH19	mLH	VTA
Pulse Width	2.5	2.5	2.5	2.5		5	5	5	5		10	10	10	10
Frequency	10	20	40	80		10	20	40	80		10	20	40	80
1	60	5	2	3		25	5	4	2		60	3	3	60
2	60	15	4	3		20	8	3	5		60	17	7	60
3	58	8	3	4		27	7	4	4		20	8	12	60
4	15	17	10	5		43	4	5	5		20	37	10	60
5	60	9	5	4		34	5	4	6		60	35	10	60
6	20	18	4	4		40	6	6	5		60	40	7	5
7	60	25	2	4		15	7	6	6		40	34	8	6
8	60	8	3	3		15	4	4	7		15	56	12	10
9	45	17	4	6		30	8	5	11		5	19	6	60
10	40	20	5	4		35	6	6	9		60	7	20	9
AVG	47.8	14.2	4.2	4		28.4	6	4.7	6		40	25.6	9.5	39
Food Start	40.15	39.18	40.31	42		40.35	38.91	40.29	40.91		38.64	39.54	38.79	40.44
Food End	38.6	33.94	33.32	34.98		35.33	32.23	33.22	35.28		37.01	35.4	31.84	38.9
Consumed	1.55	5.24	6.99	7.02		5.02	6.68	7.07	5.63		1.63	4.14	6.95	1.54
	LH20	mLH	VTA
Pulse Width	2.5	2.5	2.5	2.5		5	5	5	5		10	10	10	10
Frequency	10	20	40	80		10	20	40	80		10	20	40	80
1	60	12	10	5		6	3	5	6		60	8	10	60
2	60	9	12	4		33	4	3	4		30	6	8	60
3	60	8	5	3		30	5	5	7		20	5	10	60
4	60	9	10	5		50	10	3	8		20	20	9	60
5	50	6	6	8		60	6	6	6		60	5	8	60
6	30	8	8	4		60	11	4	5		60	20	11	60
7	60	12	5	9		60	14	3	6		60	15	12	60
8	20	14	7	10		60	13	5	7		60	6	14	60
9	60	12	8	5		60	18	4	12		60	10	5	60
10	60	22	4	4		60	10	11	11		60	10	8	60
AVG	52	11.2	7.5	5.7		47.9	9.4	4.9	7.2		49	10.5	9.5	60
Food Start	39.6	38.82	40.77	40.66		41.74	39.18	39.8	38.87		40.05	40.21	38.84	0
Food End	37.8	34.36	34.6	34.81		40.41	32.93	32.18	33.14		38.14	34.5	32.93
Consumed	1.8	4.46	6.17	5.85		1.33	6.25	7.62	5.73		1.91	5.71	5.91	0
	LH22	mLH	VTA
Pulse Width	2.5	2.5	2.5	2.5		5	5	5	5		10	10	10	10
Frequency	10	20	40	80		10	20	40	80		10	20	40	80
1	60	10	5	4		60	4	5	4		35	5	8	5
2	60	11	3	4		53	3	4	3		30	6	4	4
3	60	10	2	3		60	3	3	4		39	6	5	6
4	20	15	4	2		60	4	6	4		45	3	3	7
5	19	22	3	2		60	20	6	2		35	10	4	8
6	60	21	5	3		51	10	3	5		18	6	5	5
7	60	25	4	3		60	7	2	6		32	3	6	6
8	60	35	3	3		60	10	4	8		60	6	6	7
9	60	60	4	4		60	11	10	4		25	10	4	60
10	60	31	3	3		60	12	5	3		45	3	4	60
AVG	51.9	24	3.6	3.1		58.4	8.4	4.8	4.3		36.4	5.8	4.9	16.8
Food Start	39.96	41.15	41.8	40.71		39.87	41	40.78	40.43		40.26	38.94	39.17	39.85
Food End	39.34	37.36	35.12	33.69		39.3	36.28	35.3	32.39		36.64	31.48	31.25	36.18
Consumed	0.62	3.79	6.68	7.02		0.57	4.72	5.48	8.04		3.62	7.46	7.92	3.67
	LH24	mLH	VTA
Pulse Width	2.5	2.5	2.5	2.5		5	5	5	5		10	10	10	10
Frequency	10	20	40	80		10	20	40	80		10	20	40	80
1	60	8	6	4		23	3	5	2		10	15	9	60
2	60	6	3	4		15	3	3	3		10	7	4	60
3	60	6	4	3		10	3	3	4		12	9	5	60
4	60	9	4	3		15	4	3	6		20	5	4	60
5	55	4	3	2		20	5	5	5		7	15	6	60
6	25	9	4	3		35	6	7	3		60	7	6	60
7	28	7	3	3		60	5	3	3		60	5	7	60
8	60	10	3	3		60	7	4	12		60	5	8	60
9	60	15	4	4		60	8	4	11		10	9	5	60
10	60	25	4	3		60	4	4	30		60	8	4	60
AVG	52.8	9.9	3.8	3.2		35.8	4.8	4.1	7.9		30.9	8.5	5.8	60
Food Start	39.14	39.7	40.55	40.13		39.19	38.97	40.37	40.88		40.93	41.6	40.52
Food End	38.15	35.24	34.9	30.16		36.5	32.62	34.06	36.13		37.53	36.02	34.46	0
Consumed	0.99	4.46	5.65	9.97		2.69	6.35	6.31	4.75		3.4	5.58	6.06	0
	LH25	mLH	VTA
Pulse Width	2.5	2.5	2.5	2.5		5	5	5	5		10	10	10	10
Frequency	10	20	40	80		10	20	40	80		10	20	40	80
1	60	10	3	10		10	7	2	3		12	15	3	60
2	60	6	8	5		60	8	3	3		20	5	3	60
3	37	17	7	4		60	10	4	4		50	7	4	60
4	60	22	8	5		60	9	4	3		40	6	8	60
5	60	20	9	4		60	15	4	4		60	10	9	60
6	26	13	5	3		60	5	5	3		50	8	10	60
7	60	22	6	5		60	22	2	6		60	9	6	60
8	60	12	6	3		40	14	3	4		60	10	10	60
9	60	19	7	5		60	16	4	5		40	9	10	60
10	60	25	12	4		60	10	5	22		30	10	4	60
AVG	54.3	16.6	7.1	4.8		53	11.6	3.6	5.7		42.2	8.9	6.7	60
Food Start	41.53	41.77	40.75	39.44		38.74	38.5	41.41	40.16		40.95	41.08	41.27
Food End	41.16	37.5	33.86	32.75		36.93	31.55	32.67	32.91		38.49	33.84	33.43
Consumed	0.37	4.27	6.89	6.69		1.81	6.95	8.74	7.25		2.46	7.24	7.84	0
	LH26	mLH	VTA
Pulse Width	2.5	2.5	2.5	2.5		5	5	5	5		10	10	10	10
Frequency	10	20	40	80		10	20	40	80		10	20	40	80
1	45	50	3	25		30	10	5	4		60	10	6	60
2	60	8	3	6		60	25	4	10		20	9	5	60
3	60	35	5	6		60	9	10	9		55	7	7	60
4	60	55	7	18		50	8	7	10		45	8	6	60
5	23	30	5	12		40	8	8	8		15	12	7	60
6	60	21	5	13		60	10	7	5		25	13	15	60
7	50	17	5	3		45	15	7	10		60	20	4	60
8	53	60	24	10		25	12	5	7		60	15	39	60
9	60	7	12	13		30	8	6	6		20	60	40	60
10	30	20	10	15		60	15	5	10		60	60	35	60
AVG	50.1	30.3	7.9	12.1		46	12	6.4	7.9		42	21.4	16.4	60
Food Start	39.23	41.15	40.17	38.89		40.31	40.89	39.62	40.74		39.16	40.51	39.63
Food End	37.62	38.42	36.21	36.24		38.7	37.65	34.32	36.94		37.9	37.51	35.88
Consumed	1.61	2.73	3.96	2.65		1.61	3.24	5.3	3.8		1.26	3	3.75	0
	LH27	mLH	RMTg
Pulse Width	2.5	2.5	2.5	2.5		5	5	5	5		10	10	10	10
Frequency	10	20	40	80		10	20	40	80		10	20	40	80
1	60	6	4	7		25	8	3	3		4	4	4	60
2	60	12	4	5		60	4	5	5		60	6	10	60
3	60	10	10	4		60	6	5	6		49	30	9	60
4	60	20	9	6		60	10	4	9		60	20	15	60
5	60	17	13	3		60	11	8	10		60	30	11	60
6	60	9	8	6		60	13	7	4		60	25	10	60
7	60	42	8	9		40	21	5	4		60	60	16	60
8	60	35	15	10		60	18	6	10		60	50	35	60
9	60	15	15	8		60	11	7	9		60	60	20	60
10	60	60	3	7		60	24	20	60		60	60	21	60
AVG	60	22.6	8.9	6.5		54.5	12.6	7	12		53.3	34.5	15.1	60
Food Start		40.4	40	41.7		39.16	38.21	40.36	40.45		38.93	41.32	38.46
Food End		37.99	35.88	38.38		38.77	34.55	35.59	36.58		38.59	38.7	33.73
Consumed	0	2.41	4.12	3.32		0.39	3.66	4.77	3.87		0.34	2.62	4.73	0
	LH43	mLH	VTA
Pulse Width	2.5	2.5	2.5	2.5		5	5	5	5		10	10	10	10
Frequency	10	20	40	80		10	20	40	80		10	20	40	80
1	60	60	12	4		60	14	8	25		30	12	23	35
2	60	60	12	6		60	40	12	28		16	6	10	60
3	60	60	16	24		60	60	9	60		60	12	25	60
4	60	40	34	17		60	20	8	60		30	40	15	30
5	60	25	5	9		20	25	15	35		60	60	8	30
6	60	35	45	9		60	6	60	43		60	28	10	60
7	60	60	40	8		45	16	30	60		60	41	25	60
8	60	60	9	7		30	30	45	15		60	51	55	15
9	60	60	40	8		60	19	60	14		60	60	31	60
10	60	60	12	35		30	40	27	60		60	60	30	60
AVG	60	52	22.5	12.7		48.5	27	27.4	40		49.6	37	23.2	47
Food Start		40.84	40.28	40.91		39.34	39.28	41.66	40.11		38.24	40.4	39.28	40.05
Food End		39.51	37.53	37.99		39.03	37.15	39.06	38.38		36.83	38.57	35.41	39.5
Consumed	0	1.33	2.75	2.92		0.31	2.13	2.6	1.73		1.41	1.83	3.87	0.55
	LH44	mLH	VTA
Pulse Width	2.5	2.5	2.5	2.5		5	5	5	5		10	10	10	10
Frequency	10	20	40	80		10	20	40	80		10	20	40	80
1	60	24	8	6		60	15	8	10		60	3	10	60
2	60	18	7	3		60	40	6	4		60	6	4	60
3	60	15	10	10		60	30	8	3		60	31	10	60
4	60	16	11	16		60	25	4	4		60	14	9	60
5	60	50	4	12		60	20	6	60		60	40	5	30
6	60	60	13	5		60	45	4	60		60	35	13	55
7	60	60	11	60		60	25	20	60		60	55	6	60
8	60	60	13	60		60	31	60	60		60	60	60	60
9	60	60	28	60		60	60	60	60		60	30	60	60
10	60	60	11	60		60	23	60	60		60	60	60	60
AVG	60	42.3	11.6	29.2		60	31.4	23.6	38.1		60	33.4	23.7	56.5
Food Start		40.34	40.07	40.11			40.67	39.46	40.44			39.65	40.65	39.97
Food End		39.1	36.03	37.3			38.48	36.75	38.52			37.87	37.6	39.92
Consumed	0	1.24	4.04	2.81		0	2.19	2.71	1.92		0	1.78	3.05	0.05
Pulse Width	2.5	2.5	2.5	2.5		5	5	5	5		10	10	10	10
Frequency	10	20	40	80		10	20	40	80		10	20	40	80
Avg Latency 1st bite	54.2308	30.2308	13.1154	12.1692		49.4923	18.0538	12.5	21.0769		47.6769	27.8308	20.1231	51.3308
STDEV	4.30801	15.8137	9.88592	8.91351		9.08033	11.3124	9.78894	16.2341		9.07746	15.7038	13.9226	12.4408
MSE	1.19483	4.38594	2.74186	2.47216		2.51843	3.13748	2.71496	4.50254		2.51763	4.35546	3.86143	3.45046
n	13	13	13	13		13	13	13	13		13	13	13	13
Avg Food Consumed (g)	0.717692	2.67462	4.63538	4.84846		1.25692	3.98692	4.96	3.84077		1.45615	3.42154	4.62385	0.601538
STDEV	0.662849	1.67125	1.6649	2.30643		1.38398	2.01288	2.10756	2.31228		1.18573	2.40362	2.15884	1.03333
MSE	0.183841	0.463521	0.461759	0.639687		0.383846	0.558272	0.584531	0.64131		0.328863	0.666644	0.598755	0.286596
n	13	13	13	13		13	13	13	13		13	13	13	13

## Sheet: Self-Stim 200-800
ACTIVE Nose Poke for 200ms Trains
	Pulse Width/ Frequency															Response / Minute
	2.5	2.5	2.5	2.5	5	5	5	5	10	10	10	10	(ms)			2.5	2.5	2.5	2.5	5	5	5	5	10	10	10	10
Animal #	10	20	40	80	10	20	40	80	10	20	40	80	(Hz)			10	20	40	80	10	20	40	80	10	20	40	80
13	16	4	9	8	9	2	1	10	13	1	3	1				1.6	0.4	0.9	0.8	0.9	0.2	0.1	1	1.3	0.1	0.3	0.1
14	10	7	21	292	16	10	43	141	9	9	21	22				1	0.7	2.1	29.2	1.6	1	4.3	14.1	0.9	0.9	2.1	2.2
17	2	3	1	2	7	2	2	1	2	1	0	2				0.2	0.3	0.1	0.2	0.7	0.2	0.2	0.1	0.2	0.1	0	0.2
18	8	7	2	1	6	2	4	15	9	6	5	7				0.8	0.7	0.2	0.1	0.6	0.2	0.4	1.5	0.9	0.6	0.5	0.7
19	11	4	16	113	9	7	12	56	10	9	21	47				1.1	0.4	1.6	11.3	0.9	0.7	1.2	5.6	1	0.9	2.1	4.7
20	3	4	11	62	2	3	13	57	5	7	18	17				0.3	0.4	1.1	6.2	0.2	0.3	1.3	5.7	0.5	0.7	1.8	1.7
22	8	4	34	315	8	18	92	268	7	25	88	134				0.8	0.4	3.4	31.5	0.8	1.8	9.2	26.8	0.7	2.5	8.8	13.4
24	8	4	0	103	4	10	66	90	6	12	13	13				0.8	0.4	0	10.3	0.4	1	6.6	9	0.6	1.2	1.3	1.3
25	5	2	7	155	5	8	17	142	4	9	15	37				0.5	0.2	0.7	15.5	0.5	0.8	1.7	14.2	0.4	0.9	1.5	3.7
26	9	13	6	8	6	8	6	3	2	4	9	6				0.9	1.3	0.6	0.8	0.6	0.8	0.6	0.3	0.2	0.4	0.9	0.6
27	13	0	10	8	7	3	2	2	12	4	3	3				1.3	0	1	0.8	0.7	0.3	0.2	0.2	1.2	0.4	0.3	0.3
43	6	10	5	13	7	6	7	1	13	5	27	93				0.6	1	0.5	1.3	0.7	0.6	0.7	0.1	1.3	0.5	2.7	9.3
Mean	8.25	5.16667	10.1667	90	7.16667	6.58333	22.0833	65.5	7.66667	7.66667	18.5833	31.8333
SD	4.00284	3.56328	9.67502	112.372	3.43335	4.73782	29.4324	82.6884	3.96194	6.40076	23.4577	41.63
n	12	12	12	12	12	12	12	12	12	12	12	12
SEM	1.15552	1.02863	2.79294	32.439	0.991122	1.36769	8.4964	23.8701	1.14371	1.84774	6.77166	12.0176
Mean Response / Minute
	0.825	0.516667	1.01667	9	0.716667	0.658333	2.20833	6.55	0.766667	0.766667	1.85833	3.18333
ACTIVE Nose Poke for 400ms Trains
	Pulse Width/ Frequency
	2.5	2.5	2.5	2.5	5	5	5	5	10	10	10	10	(ms)
Animal #	10	20	40	80	10	20	40	80	10	20	40	80	(Hz)			Response / Minute
13	10	8	13	48	19	4	12	20	15	5	3	2				1	0.8	1.3	4.8	1.9	0.4	1.2	2	1.5	0.5	0.3	0.2
14	42	9	119	244	43	1	81	101	25	10	82	8				4.2	0.9	11.9	24.4	4.3	0.1	8.1	10.1	2.5	1	8.2	0.8
17	1	1	2	2	10	3	18	1	5	1	1	2				0.1	0.1	0.2	0.2	1	0.3	1.8	0.1	0.5	0.1	0.1	0.2
18	5	4	9	6	8	10	2	24	4	2	1	2				0.5	0.4	0.9	0.6	0.8	1	0.2	2.4	0.4	0.2	0.1	0.2
19	36	15	22	81	23	5	6	89	6	6	9	17				3.6	1.5	2.2	8.1	2.3	0.5	0.6	8.9	0.6	0.6	0.9	1.7
20	8	17	32	87	30	5	46	79	7	12	48	7				0.8	1.7	3.2	8.7	3	0.5	4.6	7.9	0.7	1.2	4.8	0.7
22	6	4	6	106	9	18	20	179	12	8	21	58				0.6	0.4	0.6	10.6	0.9	1.8	2	17.9	1.2	0.8	2.1	5.8
24	17	10	32	173	9	21	41	183	10	17	73	18				1.7	1	3.2	17.3	0.9	2.1	4.1	18.3	1	1.7	7.3	1.8
25	12	4	9	96	12	7	47	94	9	25	114	14				1.2	0.4	0.9	9.6	1.2	0.7	4.7	9.4	0.9	2.5	11.4	1.4
26	9	4	2	29	8	9	4	61	14	12	36	26				0.9	0.4	0.2	2.9	0.8	0.9	0.4	6.1	1.4	1.2	3.6	2.6
27	27	10	8	49	31	6	35	114	24	11	61	6				2.7	1	0.8	4.9	3.1	0.6	3.5	11.4	2.4	1.1	6.1	0.6
43	39	34	35	66	22	12	29	25	13	21	37	86				3.9	3.4	3.5	6.6	2.2	1.2	2.9	2.5	1.3	2.1	3.7	8.6
Mean	17.6667	10	24.0833	82.25	18.6667	8.41667	28.4167	80.8333	12	10.8333	40.5	20.5
SD	14.4746	8.94427	32.1882	69.2874	11.4283	6.03713	23.0945	59.268	6.83573	7.29674	36.418	25.8721
n	12	12	12	12	12	12	12	12	12	12	12	12
SEM	4.17847	2.58199	9.29195	20.0016	3.29907	1.74277	6.66681	17.1092	1.97331	2.10639	10.513	7.46862
Mean Response / Minute
	1.76667	1	2.40833	8.225	1.86667	0.841667	2.84167	8.08333	1.2	1.08333	4.05	2.05
ACTIVE Nose Poke for 800ms Trains
	Pulse Width/ Frequency
	2.5	2.5	2.5	2.5	5	5	5	5	10	10	10	10	(ms)
Animal #	10	20	40	80	10	20	40	80	10	20	40	80	(Hz)			Response / Minute
13	7	3	2	22	11	2	11	17	12	9	8	4				0.7	0.3	0.2	2.2	1.1	0.2	1.1	1.7	1.2	0.9	0.8	0.4
14	19	9	140	317	21	19	228	249	20	65	145	29				1.9	0.9	14	31.7	2.1	1.9	22.8	24.9	2	6.5	14.5	2.9
17	3	1	2	38	4	3	10	30	7	5	0	1				0.3	0.1	0.2	3.8	0.4	0.3	1	3	0.7	0.5	0	0.1
18	6	3	5	22	5	7	8	16	8	3	9	4				0.6	0.3	0.5	2.2	0.5	0.7	0.8	1.6	0.8	0.3	0.9	0.4
19	17	2	1	191	12	16	77	203	30	29	140	100				1.7	0.2	0.1	19.1	1.2	1.6	7.7	20.3	3	2.9	14	10
20	8	10	55	103	7	11	80	86	5	16	79	17				0.8	1	5.5	10.3	0.7	1.1	8	8.6	0.5	1.6	7.9	1.7
22	8	23	135	524	10	3	17	136	3	50	234	96				0.8	2.3	13.5	52.4	1	0.3	1.7	13.6	0.3	5	23.4	9.6
24	11	4	92	8	3	5	82	511	6	1	156	21				1.1	0.4	9.2	0.8	0.3	0.5	8.2	51.1	0.6	0.1	15.6	2.1
25	16	10	52	577	10	10	149	473	21	101	242	9				1.6	1	5.2	57.7	1	1	14.9	47.3	2.1	10.1	24.2	0.9
26	12	11	24	131	13	23	15	13	22	18	81	25				1.2	1.1	2.4	13.1	1.3	2.3	1.5	1.3	2.2	1.8	8.1	2.5
27	10	2	14	135	11	3	44	190	16	10	60	7				1	0.2	1.4	13.5	1.1	0.3	4.4	19	1.6	1	6	0.7
43	15	12	31	98	7	4	12	53	10	9	19	100				1.5	1.2	3.1	9.8	0.7	0.4	1.2	5.3	1	0.9	1.9	10
Mean	11	7.5	46.0833	180.5	9.5	8.83333	61.0833	164.75	13.3333	26.3333	97.75	34.4167
SD	4.9175	6.34608	50.7229	193.435	4.87106	7.08177	68.3194	172.88	8.39192	30.6337	85.5614	39.7274
n	12	12	12	12	12	12	12	12	12	12	12	12
SEM	1.41956	1.83196	14.6424	55.8398	1.40616	2.04433	19.7221	49.9063	2.42254	8.84319	24.6994	11.4683
Mean Response / Minute
	1.1	0.75	4.60833	18.05	0.95	0.883333	6.10833	16.475	1.33333	2.63333	9.775	3.44167

## Sheet: Self-Stim 1600-6400
ACTIVE Nose Poke for 1600ms Trains
	Pulse Width/ Frequency
	2.5	2.5	2.5	2.5	5	5	5	5	10	10	10	10	(ms)
Animal #	10	20	40	80	10	20	40	80	10	20	40	80	(Hz)		Response/minute
45	9	7	46	0	6	1	96	7	9	4	75	1			0.9	0.7	4.6	0	0.6	0.1	9.6	0.7	0.9	0.4	7.5	0.1
46	26	7	65	143	15	3	119	25	11	12	42	4			4.6	0.8	0.2	0.1	1.2	0.4	10.7	2.1	1.5	0.5	0.4	0.7
57	46	8	2	1	12	4	107	21	15	5	4	7			3.4	1.4	6.3	19.7	3.1	2.8	13.4	1	2.6	2.6	10.5	1.1
49	34	14	63	197	31	28	134	10	26	26	105	11			1.2	0.4	0.4	1.5	1	0.7	2	0.3	1.1	1.7	1.6	0.1
52	12	4	4	15	10	7	20	3	11	17	16	1			1.3	0.4	0.2	3.4	1.4	0.8	4.5	1.8	1.6	0.9	5	1.7
53	13	4	2	34	14	8	45	18	16	9	50	17			4.2	0.2	1.3	27.8	4.8	5.7	9.3	5.1	2.8	2.8	4.9	5
54	7	4	5	49	7	4	22	1	4	1	9	3			5.6	1.3	5.3	3.5	2.5	1.8	4.7	1.6	1.3	1	0.9	0.1
55	42	2	13	278	48	57	93	51	28	28	49	50			7.4	0.5	24.2	30.9	4.7	6.6	40.9	14.6	4.2	5.5	32.3	4
59	56	13	53	35	25	18	47	16	13	10	9	1			5.9	5.6	40.2	56.8	6.4	9.8	47.3	40.9	4.4	3.5	17.5	17.8
61	74	5	242	309	47	66	409	146	42	55	323	40
62	59	56	402	568	64	98	473	409	44	35	175	178
Mean	34.3636	11.2727	81.5455	148.091	25.3636	26.7273	142.273	64.2727	19.9091	18.3636	77.9091	28.4545
SD	22.9315	15.3042	126.633	178.442	19.6686	32.5794	153.265	121.475	13.375	16.2989	95.8827	52.3113
n	11	11	11	11	11	11	11	11	11	11	11	11
SME	6.91411	4.61439	38.1812	53.8022	5.93031	9.82306	46.2112	36.6261	4.03272	4.91431	28.9097	15.7725
Responses/Minute
Mean	3.43636	1.12727	8.15455	14.8091	2.53636	2.67273	14.2273	6.42727	1.99091	1.83636	7.79091	2.84545
ACTIVE Nose Pole for 3200ms Trains
	2.5	2.5	2.5	2.5	5	5	5	5	10	10	10	10	(ms)
Animal #	10	20	40	80	10	20	40	80	10	20	40	80	(Hz)		Response/minute
45	10	3	24	170	7	14	152	5	12	3	143	2			1	0.3	2.4	17	0.7	1.4	15.2	0.5	1.2	0.3	14.3	0.2
46	7	5	13	100	3	7	3	1	2	3	1	2			1.4	1.3	13.1	18.1	1.5	4.5	20.7	9.4	2.8	6.9	18.2	1
57	14	13	131	181	15	45	207	94	28	69	182	10			1.5	1.4	6.4	12.4	1.8	3.1	11.2	8.4	1.9	3.2	8.9	8.5
49	15	14	64	124	18	31	112	84	19	32	89	85			0.5	0.4	0.1	6.7	0.8	1.2	3.1	16.1	0.8	0.9	1.7	0.6
52	5	4	1	67	8	12	31	161	8	9	17	6			1.1	0.2	0.2	0.1	0.9	0.4	0.2	0.3	0.7	0.4	0.4	1.9
53	11	2	2	1	9	4	2	3	7	4	4	19			2	0.9	7.2	11.9	3.1	0.6	4.6	2.4	1.2	3.2	5.1	3.8
54	4	2	2	9	18	1	1	5							0.6	0.6	0.4	0.2	1.4	6	27	22.5	0.7	0.1	0.6	0.7
55	20	9	72	119	31	6	46	24	12	32	51	38			2.1	3	39.5	29.6	2.3	1.9	28.4	7.5	2.8	5	38.7	10.9
59	6	6	4	2	14	60	270	225	7	1	6	7			2.6	2.8	37.7	21.3	2.6	3.6	29.8	23	3.8	11.8	37.8	0.6
61	21	30	395	296	23	19	284	75	28	50	387	109
62	26	28	377	213	26	36	298	230	38	118	378	6
Mean	12.6364	10.5455	98.6364	116.545	15.6364	21.3636	127.818	82.4545	16.1	32.1	125.8	28.4
SD	7.27011	10.0036	147.765	94.5234	8.65185	19.143	120.098	87.6429	11.7137	38.0714	148.636	38.1144
n	11	11	11	11	11	11	11	11	10	10	10	10
SME	2.19202	3.01621	44.5528	28.4999	2.60863	5.77183	36.211	26.4253	3.7042	12.0392	47.0028	12.0528
Responses/Minute
	1.26364	1.05455	9.86364	11.6545	1.56364	2.13636	12.7818	8.24545	1.61	3.21	12.58	2.84
ACTIVE Nose Poke for 6400ms Trains'
	2.5	2.5	2.5	2.5	5	5	5	5	10	10	10	10	(ms)
Animal #	10	20	40	80	10	20	40	80	10	20	40	80	(Hz)		Response/minute
45	6	13	43	126	16	15	92	13	4	13	32	4			0.6	1.3	4.3	12.6	1.6	1.5	9.2	1.3	0.4	1.3	3.2	0.4
46	4	0	1	1											2	3.2	10.7	14.1	1	4.9	11.5	14.2	2.9	8.2	7.1	1.3
57	20	32	107	141	10	49	115	142	29	82	71	13			1.5	1.3	6.7	7.4	1.6	1.7	3.5	0.9	1.4	2.1	3	0.5
49	15	13	67	74	16	17	35	9	14	21	30	5			1	1.2	0	13.7	0.8	0.7	0.3	1.6	0.8	0.7	0.6	1.3
52	10	12	0	137	8	7	3	16	8	7	6	13			1	0.9	0.7	4.6	1.7	0.1	5.1	0	1.1	0.6	3.9	0.3
53	10	9	7	46	17	1	51	0	11	6	39	3			1.2	2.2	10.7	9.3	1.6	0.9	2.3	3.5	0.6	2.2	1.9	2.1
55	12	22	107	93	16	9	23	35	6	22	19	21			0.9	2.2	13.9	11	4.9	8.2	17	10.2	3.6	3.2	17.9	4.7
59	9	22	139	110	49	82	170	102	36	32	179	47			1.3	0.7	2.3	1.4	1.5	4	17.1	5.5	0.8	0.8	5.8	0.8
61	13	7	23	14	15	40	171	55	8	8	58	8			2.9	7.1	25.4	23.7	1.5	5.1	22.8	10.1	2.6	8.1	19.3	6.7
62	29	71	254	237	15	51	228	101	26	81	193	67
Mean	12.8	20.1	74.8	97.9	18	30.1111	98.6667	52.5556	15.7778	30.2222	69.6667	20.1111
SD	7.25412	20.0136	80.0705	69.4333	12.0208	26.9511	77.9118	50.826	11.5626	30.2728	68.7895	22.223
n	10	10	10	10	9	9	9	9	9	9	9	9
SME	2.29395	6.32886	25.3205	21.9568	4.00694	8.9837	25.9706	16.942	3.85421	10.0909	22.9298	7.40766
